# Supplementary material for: Design, Synthesis, In Vitro and In Vivo Characterization of CDC42 GTPase Interaction Inhibitors for the Treatment of Cancer
Source: J Med Chem. 2023 Apr 7;66(8):5981–6001. doi: 10.1021/acs.jmedchem.3c00276 (PMC10150367; doi:10.1021/acs.jmedchem.3c00276)
Supplement: Supplementary file 2 — jm3c00276_si_002.csv [file jm3c00276_si_002.csv]

Compound_ID	SMILES	IC50 (µM) SKM28 cell	IC50 (µM) SKmel3 cell	IC50 (µM) WM3248 cell	IC50 (µM) A375 cell	IC50 (µM) SW480
1	ClC(C=C1)=CC=C1NC2=NC(C3C[N+]([H])([H])CCC3)=NC(C4=CC=NC=C4)=C2.[Cl-]	16.4	13.5	14.4	15.3	14.8
2	ClC(C=C1)=CC=C1NC2=NC(C3CNCCC3)=NC(C4=CN=CC=C4)=C2	14.9	7.8	9.2	6.6	10.3
3	ClC(C=C1)=CC=C1NC2=NC(C3CNCCC3)=NC(C4=NC=CC=C4)=C2	13.1	10.2	not detected	13	6.1
4	ClC(C=C1)=CC=C1NC2=NC(C3CNCCC3)=NC(C4=CC=CC=C4)=C2	10.2	6.3	8.4	10.9	11.9
5	ClC(C=C1)=CC=C1NC2=NC(C3CNCCC3)=NC(C4=CC=C(OC)C=C4)=C2	19.7	6.5	8.1	7.1	12.8
6	ClC1=CC(NC2=NC(C3CNCCC3)=NC(C4=CC=NC=C4)=C2)=CC=C1	38.1	10.2	30.5	11.3	25.3
7	FC(C=C1)=CC=C1NC2=NC(C3CNCCC3)=NC(C4=CC=NC=C4)=C2	> 50	no detected	not detected	not detected	not detected
8	C1(C2CNCCC2)=NC(C3=CC=NC=C3)=CC(NC4=CC=CC=C4)=N1	> 50	26.9	23.1	22.5	26.8
9	COC(C=C1)=CC=C1NC2=NC(C3CNCCC3)=NC(C4=CC=CC=C4)=C2	> 50	13.3	27.5	22.9	25
10	CN(C)C(C=C1)=CC=C1NC2=NC(C3CNCCC3)=NC(C4=CC=CC=C4)=C2	45.0	11.8	12.8	13.1	17.7
11	COC1=CC=CC(NC2=NC(C3CNCCC3)=NC(C4=CC=CC=C4)=C2)=C1	24.2	11.8	11.3	12.5	17.8
12	CN(C)C1=CC=CC(NC2=NC(C3CNCCC3)=NC(C4=CC=CC=C4)=C2)=C1	31.4	8.1	11.0	14.6	11.4
13	ClC(C=C1)=CC=C1NC2=NC(C3CCNCC3)=NC(C4=CC=CC=C4)=C2	7.9	5.2	12.4	8.1	6.2
14	COC(C=C1)=CC=C1NC2=NC(C3CCNCC3)=NC(C4=CC=CC=C4)=C2	32.5	9.3	12.1	13.9	23.0
15	CN(C)C(C=C1)=CC=C1NC2=NC(C3CCNCC3)=NC(C4=CC=CC=C4)=C2	26.9	14.0	13.7	11.9	11.3
16	COC1=CC=CC(NC2=NC(C3CCNCC3)=NC(C4=CC=CC=C4)=C2)=C1	38.1	4.6	9.5	9.8	10.5
17	CN(C)C1=CC=CC(NC2=NC(C3CCNCC3)=NC(C4=CC=CC=C4)=C2)=C1	24.8	4.2	4.5	4.9	8.6
18	COC(C=C1)=CC=C1NC2=NC(C3CCOCC3)=NC(C4=CC=CC=C4)=C2	> 50	not detected	not detected	not detected	not detected
19	CN(C)C(C=C1)=CC=C1NC2=NC(C3CCOCC3)=NC(C4=CC=CC=C4)=C2	> 50	not detected	not detected	not detected	not detected
20	CN(C)C1=CC=CC(NC2=NC(C3CCCCC3)=NC(C4=CC=CC=C4)=C2)=C1	21.4	not detected	33.9	not detected	43
21	CN(C)C1=CC=CC(NC2=NC(C3CCN(C(C(C)C)=O)CC3)=NC(C4=CC=CC=C4)=C2)=C1	> 50	not detected	not detected	not detected	not detected
22	CN(C)C1=CC=CC(NC2=NC(C3CCN(CCOC)CC3)=NC(C4=CC=CC=C4)=C2)=C1	15.6	10.3	> 50	23.5	16.1
23	COC(C=CC=C1)=C1NC2=NC(C3CCNCC3)=NC(C4=CC=CC=C4)=C2	14.7	8.1	not detected	12.9	8.4
24	CN(C)C(C=CC=C1)=C1NC2=NC(C3CCNCC3)=NC(C4=CC=CC=C4)=C2	14.4	8.4	13.8	20.7	9.6
25	COC(C=C1)=C(OC)C=C1NC2=NC(C3CCNCC3)=NC(C4=CC=CC=C4)=C2	14.9	13.8	not detected	38.3	35.1
26	COCCOC1=CC=CC(NC2=NC(C3CCNCC3)=NC(C4=CC=CC=C4)=C2)=C1	15.4	9.3	43.1	32.4	18.0
27	FC(C1=CC=CC(NC2=NC(C3CCNCC3)=NC(C4=CC=CC=C4)=C2)=C1)(F)F	6.1	4.6	9.3	5.1	5.9
28	CN(C)C1=CC=CC(NC2=NC(C3CCNCC3)=NC(C4=CC=CC=C4)=N2)=C1	5.7	5.6	6.9	3.8	4.8
29	FC(C1=CC=CC(NC2=NC(C3CCNCC3)=NC(C4=CC=CC=C4)=N2)=C1)(F)F	20.7	4.9	3.2	3.7	3.2
